# Supplementary material for: Regulatory Cross-Talks and Cascades in Rice Hormone Biosynthesis Pathways Contribute to Stress Signaling
Source: Front Plant Sci. 2016 Aug 26;7:1303. doi: 10.3389/fpls.2016.01303 (PMC4999436; doi:10.3389/fpls.2016.01303)
Supplement: Table S1 — List of hormone biosynthesis associated loci with fold change >2 and adjusted p-value < 0.05 for Magnaporthe oryzae infection and drought stress in rice leaves. [file Table1.XLS]

## Sheet: SI Table 1
List of hormone biosynthesis associated loci with fold change > 2 and adjusted p-value < 0.05 for Magnaporthe oryzae infection and drought stress in rice leaves.
Condition	LOCI	Probe	Log fold change	HB_Path	Annotation	No_of_enriched_CRE	CRE_list
Blast	LOC_Os01g06660.1	Os.1445.1.S1_at	2.449	IAA	thiamine pyrophosphate enzyme, C-terminal TPP binding domain containing protein, expressed	3	ERELEE4 ACGTABOX POLLEN1LELAT52
	LOC_Os01g08090.1	Os.32668.1.S1_at	2.169	CK	flavonol-3-O-glycoside-7-O-glucosyltransferase 1, putative, expressed	7	TATCCAOSAMY WBOXNTCHN48 GCN4OSGLUB1 WRKY71OS TATCCAYMOTIFOSRAMY3D AMYBOX2 ASF1MOTIFCAMV
	LOC_Os01g08110.1	Os.551.1.S1_at	2.736	CK	flavonol-3-O-glycoside-7-O-glucosyltransferase 1, putative, expressed	5	TBOXATGAPB DOFCOREZM GT1CORE PREATPRODH POLASIG3
	LOC_Os01g40070.1	OsAffx.23593.1.S1_s_at	3.077	JA	expressed protein	10	ACGTTBOX CGCGBOXAT SURECOREATSULTR11 ACGTABOX CTRMCAMV35S LTRE1HVBLT49 ABRERATCAL WRKY71OS ASF1MOTIFCAMV CGACGOSAMY3
	LOC_Os01g41430.1	Os.10348.1.S1_at	4.769	CK	UDP-glucoronosyl and UDP-glucosyl transferase, putative, expressed	8	MYCATRD22 ANAERO4CONSENSUS ACGTABOX MYCATERD1 MYCCONSENSUSAT TAAAGSTKST1 P1BS ARE1
	LOC_Os01g45110.1	Os.12253.1.S1_at	5.503	CK	anthocyanin 3-O-beta-glucosyltransferase, putative, expressed	8	GTGANTG10 ACGTABOX CARGNCAT ARE1 WBOXHVISO1 WRKY71OS CEREGLUBOX2PSLEGA OSE2ROOTNODULE
	LOC_Os01g49230.1	Os.36960.1.S1_at	2.774	CK	limonoid UDP-glucosyltransferase, putative, expressed	5	EECCRCAH1 CANBNNAPA RAV1AAT SORLIP2AT DRE1COREZMRAB17
	LOC_Os02g08420.1	Os.12948.1.S1_at	3.546	BR	cinnamoyl CoA reductase, putative, expressed	8	TATABOX2 ACGTTBOX DRE2COREZMRAB17 TATABOX4 ROOTMOTIFTAPOX1 TATAPVTRNALEU E2FCONSENSUS POLASIG3
	LOC_Os02g09510.1	Os.12550.1.S1_s_at	2.684	CK	limonoid UDP-glucosyltransferase, putative, expressed	10	AUXRETGA2GMGH3 MARTBOX HEXAT GATABOX ACGTCBOX HEXMOTIFTAH3H4 TGACGTVMAMY UPRMOTIFIAT CARGCW8GAT WRKY71OS
	LOC_Os02g41670.1	Os.10930.1.S1_at	4.22	SA	phenylalanine ammonia-lyase, putative, expressed	11	MYBPLANT CGCGBOXAT AMMORESIIUDCRNIA1 ABREA2HVA1 ACGTCBOX WBOXNTCHN48 MYB2CONSENSUSAT MYBCORE LRENPCABE MYB2AT PRECONSCRHSP70A
	LOC_Os02g41680.1	Os.25687.1.S1_at	3.578	SA	phenylalanine ammonia-lyase, putative, expressed	10	MYBPLANT CGCGBOXAT WBOXNTERF3 SURECOREATSULTR11 GT1CORE ELRECOREPCRP1 WBBOXPCWRKY1 BOXLCOREDCPAL WRKY71OS ASF1MOTIFCAMV
	LOC_Os02g51930.1	Os.53614.1.S1_at	2.973	CK	cytokinin-O-glucosyltransferase 2, putative, expressed	6	SV40COREENHAN CAREOSREP1 TATABOX1 MARABOX1 ACGTATERD1 INTRONLOWER
	LOC_Os03g55050.1	Os.54157.1.S1_at	5.838	CK	UDP-glucoronosyl and UDP-glucosyl transferase domain containing protein, expressed	7	MYCATRD22 RGATAOS MYCATERD1 MYCCONSENSUSAT RAV1AAT NAPINMOTIFBN CURECORECR
	LOC_Os03g62480.1	Os.23021.1.S1_at	5.173	CK	anthocyanidin 5,3-O-glucosyltransferase, putative, expressed	5	MARTBOX SORLIP3AT SORLIP5AT MYCCONSENSUSAT TRANSINITMONOCOTS
	LOC_Os04g12720.1	Os.39636.1.A1_x_at	7.223	CK	indole-3-acetate beta-glucosyltransferase, putative, expressed	10	TATABOX3 TATCCACHVAL21 SV40COREENHAN DRE2COREZMRAB17 DRECRTCOREAT MYB26PS BS1EGCCR CBFHV TATCCAYMOTIFOSRAMY3D LTRECOREATCOR15
	LOC_Os04g12950.1	Os.28875.2.A1_x_at	2.887	CK	indole-3-acetate beta-glucosyltransferase, putative, expressed	9	ABRELATERD1 CACGTGMOTIF ZDNAFORMINGATCAB1 RAV1AAT SORLIP1AT ACGTABREMOTIFAOSOSEM ACGTATERD1 ABRERATCAL AMMORESIVDCRNIA1
	LOC_Os04g12960.1	Os.16198.1.S1_at	2.143	CK	UDP-glucoronosyl/UDP-glucosyl transferase, putative, expressed	6	TATABOX3 MARTBOX PROXBBNNAPA TATABOX5 SITEIOSPCNA SURE2STPAT21
	LOC_Os04g12970.1	Os.6101.1.S1_at	8.141	CK	UDP-glucoronosyl/UDP-glucosyl transferase, putative, expressed	8	CARGATCONSENSUS DOFCOREZM PYRIMIDINEBOXOSRAMY1A MNF1ZMPPC1 CACGTGMOTIF CARGNCAT LRENPCABE ABRERATCAL
	LOC_Os04g43800.1	Os.52536.1.S1_at	3.591	SA	phenylalanine ammonia-lyase, putative, expressed	6	CAREOSREP1 T/GBOXATPIN2 WBOXNTERF3 CTRMCAMV35S ARE1 SORLIP1AT
	LOC_Os04g44250.1	OsAffx.4084.1.S1_at	2.345	CK	cytokinin-O-glucosyltransferase 3, putative, expressed	11	ABRELATERD1 DPBFCOREDCDC3 ACGTTBOX MRNA3ENDTAH3 MYCCONSENSUSAT ZDNAFORMINGATCAB1 ACGTATERD1 BIHD1OS QELEMENTZMZM13 WRKY71OS SURE2STPAT21
	LOC_Os04g48850.1	Os.49507.1.S1_at	5.386	ET	aminotransferase, classes I and II, domain containing protein, expressed	7	GATABOX RYREPEATVFLEB4 P1BS RYREPEATLEGUMINBOX MYBST1 RYREPEATGMGY2 PRECONSCRHSP70A
	LOC_Os04g52730.1	OsAffx.4159.1.S1_x_at	3.195	BR	NAD dependent epimerase/dehydratase family domain containing protein, expressed	9	CARGATCONSENSUS AACACOREOSGLUB1 ACGTABOX SEF4MOTIFGM7S TE2F2NTPCNA SORLIP2AT GCCCORE DRE1COREZMRAB17 CURECORECR
	LOC_Os05g29990.1	Os.46115.1.S1_at	3.791	BR	NAD dependent epimerase/dehydratase family domain containing protein, expressed	6	WUSATAg ACGTTBOX -300ELEMENT PALBOXPPC ARR1AT CARGCW8GAT
	LOC_Os06g11200.1	Os.55429.1.S1_at	2.206	JA	12-oxophytodienoate reductase, putative, expressed	6	CARGATCONSENSUS ANAERO4CONSENSUS ROOTMOTIFTAPOX1 TATABOX1 AGL2ATCONSENSUS AGATCONSENSUS
	LOC_Os06g11210.1	Os.47914.1.S1_at	2.891	JA	12-oxophytodienoate reductase, putative, expressed	1	WRKY71OS
	LOC_Os06g11240.1	Os.11914.1.S1_at	5.018	JA	12-oxophytodienoate reductase, putative, expressed	9	TATABOX2 DPBFCOREDCDC3 SEF1MOTIF MARTBOX ACGTABOX RYREPEATVFLEB4 RYREPEATGMGY2 GARE2OSREP1 CURECORECR
	LOC_Os06g11290.1	Os.8778.1.S1_a_at	5.124	JA	12-oxophytodienoate reductase, putative, expressed	7	ACGTTBOX ACGTCBOX CANBNNAPA ACGTATERD1 CACTFTPPCA1 ABRERATCAL 2SSEEDPROTBANAPA
	LOC_Os07g05940.1	Os.50053.1.A1_at	4.395	ABA	9-cis-epoxycarotenoid dioxygenase 1, chloroplast precursor, putative, expressed	16	ABREZMRAB28 ABREATRD22 ABRETAEM TATABOX4 E2FAT CACGTGMOTIF GBOXSORBCS1 ARR1AT SEF4MOTIFGM7S GBOXLERBCS ABREBNNAPA IRO2OS ACGTABREMOTIFA2OSEM MYBST1 ABRERATCAL POLASIG3
	LOC_Os07g32060.1	Os.54472.1.S1_at	3.432	CK	UDP-glucoronosyl/UDP-glucosyl transferase, putative, expressed	10	TATABOX3 E2FANTRNR SEF1MOTIF MARTBOX E2F1OSPCNA ROOTMOTIFTAPOX1 POLASIG1 MARARS TATABOXOSPAL ASF1MOTIFCAMV
	LOC_Os08g04540.1	Os.27876.1.S1_x_at	2.999	IAA	decarboxylase, putative, expressed	13	TATABOX3 -10PEHVPSBD ACGTTBOX GAREAT GTGANTG10 MYBGAHV SORLIP5AT ROOTMOTIFTAPOX1 BS1EGCCR P1BS POLASIG2 AMYBOX1 CARGCW8GAT
	LOC_Os08g04560.1	OsAffx.5702.1.S1_s_at	3.648	IAA	decarboxylase, putative, expressed	12	TATABOX3 MYCATRD22 BOXCPSAS1 ABREATRD22 ACGTCBOX MYCATERD1 RYREPEATVFLEB4 BOXIINTPATPB RYREPEATLEGUMINBOX RYREPEATGMGY2 GARE2OSREP1 CURECORECR
	LOC_Os08g17500.1	Os.54671.1.S1_at	3.581	BR	cinnamoyl-CoA reductase, putative, expressed	9	MYCATRD22 CPBCSPOR OCTAMERMOTIFTAH3H4 MYCATERD1 CTRMCAMV35S ANAERO1CONSENSUS CEREGLUBOX3PSLEGA ABRERATCAL OSE2ROOTNODULE
	LOC_Os08g39840.1	Os.4416.1.S1_at	4.822	JA	lipoxygenase, chloroplast precursor, putative, expressed	9	TATABOX2 -10PEHVPSBD ROOTMOTIFTAPOX1 RYREPEATVFLEB4 RYREPEATBNNAPA CTRMCAMV35S RYREPEATLEGUMINBOX RYREPEATGMGY2 SP8BFIBSP8BIB
	LOC_Os09g04050.1	Os.53814.1.S1_at	5.409	BR	dehydrogenase, putative, expressed	10	TATABOX2 SEF1MOTIF IBOXCORE TBOXATGAPB GT1CONSENSUS TATABOX4 ROOTMOTIFTAPOX1 TATABOX1 INTRONLOWER SP8BFIBSP8BIB
	LOC_Os09g15420.1	Os.50492.1.S1_at	2.055	BR	NAD dependent epimerase/dehydratase family protein, putative, expressed	5	-300ELEMENT BS1EGCCR SURE1STPAT21 QELEMENTZMZM13 SURE2STPAT21
	LOC_Os09g27820.1	Os.12201.2.S1_at	2.328	ET	1-aminocyclopropane-1-carboxylate oxidase protein, putative, expressed	10	ABRELATERD1 ABREOSRAB21 CGCGBOXAT ABREATRD22 E2FCONSENSUS CANBNNAPA RAV1BAT PALBOXAPC ACGTATERD1 ABRERATCAL
	LOC_Os09g34230.1	OsAffx.30138.1.S1_at	4.534	CK	UDP-glucoronosyl/UDP-glucosyl transferase, putative, expressed	10	ACGTCBOX GCN4OSGLUB1 ABRE2HVA22 L1BOXATPDF1 OSE1ROOTNODULE CELLCYCLESC POLLEN1LELAT52 GLMHVCHORD -300MOTIFZMZEIN ACGTATERD1
Drought	LOC_Os01g06660.1	Os.1445.1.S1_at	3.223	IAA	thiamine pyrophosphate enzyme, C-terminal TPP binding domain containing protein, expressed	3	ERELEE4 ACGTABOX POLLEN1LELAT52
	LOC_Os01g08110.1	Os.551.1.S1_at	3.697	CK	flavonol-3-O-glycoside-7-O-glucosyltransferase 1, putative, expressed	5	TBOXATGAPB DOFCOREZM GT1CORE PREATPRODH POLASIG3
	LOC_Os01g09700.1	Os.6034.1.S1_at	4.091	ET	aminotransferase, classes I and II, domain containing protein, expressed	8	EECCRCAH1 DOFCOREZM ROOTMOTIFTAPOX1 BOXIINTPATPB TATABOX5 POLLEN1LELAT52 CARGCW8GAT POLASIG3
	LOC_Os01g45110.1	Os.12253.1.S1_at	2.46	CK	anthocyanin 3-O-beta-glucosyltransferase, putative, expressed	8	GTGANTG10 ACGTABOX CARGNCAT ARE1 WBOXHVISO1 WRKY71OS CEREGLUBOX2PSLEGA OSE2ROOTNODULE
	LOC_Os01g59100.1	Os.27145.1.S1_at	4.283	CK	cytokinin-N-glucosyltransferase 1, putative, expressed	7	NRRBNEXTA CCAATBOX1 IBOX CAATBOX1 CACTFTPPCA1 TATABOXOSPAL CURECORECR
	LOC_Os02g51930.1	Os.53614.1.S1_at	4.037	CK	cytokinin-O-glucosyltransferase 2, putative, expressed	6	SV40COREENHAN CAREOSREP1 TATABOX1 MARABOX1 ACGTATERD1 INTRONLOWER
	LOC_Os03g08624.1	Os.6542.1.S1_at	5.174	BR	dihydroflavonol-4-reductase, putative, expressed	15	WBOXNTERF3 WBOXNTCHN48 ACGTABOX GRAZMRAB28 WBOXATNPR1 IBOX PREATPRODH GLMHVCHORD GCCCORE -300MOTIFZMZEIN QELEMENTZMZM13 WRKY71OS B2GMAUX28 SP8BFIBSP8BIB ASF1MOTIFCAMV
	LOC_Os03g50030.1	Os.3160.1.S1_at	2.212	JA	phospholipase A2, putative, expressed	7	CARGATCONSENSUS CGCGBOXAT RHERPATEXPA7 MYB2CONSENSUSAT MYBCORE RYREPEATLEGUMINBOX MYB2AT
	LOC_Os04g12960.1	Os.16198.1.S1_at	4.781	CK	UDP-glucoronosyl/UDP-glucosyl transferase, putative, expressed	6	TATABOX3 MARTBOX PROXBBNNAPA TATABOX5 SITEIOSPCNA SURE2STPAT21
	LOC_Os04g12970.1	Os.6101.1.S1_at	3.19	CK	UDP-glucoronosyl/UDP-glucosyl transferase, putative, expressed	8	CARGATCONSENSUS DOFCOREZM PYRIMIDINEBOXOSRAMY1A MNF1ZMPPC1 CACGTGMOTIF CARGNCAT LRENPCABE ABRERATCAL
	LOC_Os04g44240.1	Os.5250.1.S1_at	2.571	CK	cytokinin-O-glucosyltransferase 3, putative, expressed	8	S1FBOXSORPS1L21 S1FSORPL21 POLASIG1 TAAAGSTKST1 P1BS CARGCW8GAT CATATGGMSAUR NTBBF1ARROLB
	LOC_Os04g48850.1	Os.49507.1.S1_at	5.379	ET	aminotransferase, classes I and II, domain containing protein, expressed	7	GATABOX RYREPEATVFLEB4 P1BS RYREPEATLEGUMINBOX MYBST1 RYREPEATGMGY2 PRECONSCRHSP70A
	LOC_Os04g52730.1	OsAffx.4159.1.S1_x_at	2.56	BR	NAD dependent epimerase/dehydratase family domain containing protein, expressed	9	CARGATCONSENSUS AACACOREOSGLUB1 ACGTABOX SEF4MOTIFGM7S TE2F2NTPCNA SORLIP2AT GCCCORE DRE1COREZMRAB17 CURECORECR
	LOC_Os05g34854.1	Os.27439.2.S1_at	2.713	GA	gibberellin 20 oxidase 2, putative, expressed	4	SORLREP3AT ROOTMOTIFTAPOX1 INRNTPSADB LTRE1HVBLT49
	LOC_Os05g50250.1	Os.51338.1.S1_at	2.967	BR	cinnamoyl-CoA reductase-related, putative, expressed	7	CRTDREHVCBF2 S1FBOXSORPS1L21 DOFCOREZM SURECOREATSULTR11 ABREBZMRAB28 POLLEN1LELAT52 BOXLCOREDCPAL
	LOC_Os06g11290.1	Os.8778.1.S1_a_at	2.686	JA	12-oxophytodienoate reductase, putative, expressed	7	ACGTTBOX ACGTCBOX CANBNNAPA ACGTATERD1 CACTFTPPCA1 ABRERATCAL 2SSEEDPROTBANAPA
	LOC_Os06g46920.1	Os.52555.1.S1_at	4.723	BR	dihydroflavonol-4-reductase, putative, expressed	7	PYRIMIDINEBOXHVEPB1 RHERPATEXPA7 WBOXATNPR1 MYCCONSENSUSAT BOXIINTPATPB CELLCYCLESC CDA1ATCAB2
	LOC_Os07g05940.1	Os.50053.1.A1_at	5.849	ABA	9-cis-epoxycarotenoid dioxygenase 1, chloroplast precursor, putative, expressed	16	ABREZMRAB28 ABREATRD22 ABRETAEM TATABOX4 E2FAT CACGTGMOTIF GBOXSORBCS1 ARR1AT SEF4MOTIFGM7S GBOXLERBCS ABREBNNAPA IRO2OS ACGTABREMOTIFA2OSEM MYBST1 ABRERATCAL POLASIG3
	LOC_Os07g13810.1	Os.36218.1.S1_at	2.989	CK	cytokinin-N-glucosyltransferase 1, putative, expressed	9	AACACOREOSGLUB1 MYCCONSENSUSAT CANBNNAPA POLLEN1LELAT52 CACTFTPPCA1 IBOXCORENT TATABOXOSPAL 2SSEEDPROTBANAPA CURECORECR
	LOC_Os07g18120.1	Os.18981.1.S1_x_at	4.86	IAA	aldehyde oxidase, putative, expressed	10	TATABOX2 PYRIMIDINEBOXHVEPB1 GT1CONSENSUS CGCGBOXAT ACGTABOX CANBNNAPA GT1GMSCAM4 ACGTATERD1 INTRONLOWER MARARS
	LOC_Os07g32010.1	Os.17181.1.S1_at	3.429	CK	UDP-glucoronosyl and UDP-glucosyl transferase domain containing protein, expressed	9	CPBCSPOR GTGANTG10 ANAERO5CONSENSUS RHERPATEXPA7 AUXREPSIAA4 PROXBBNNAPA CAATBOX1 CACTFTPPCA1 POLASIG3
	LOC_Os08g01920.1	Os.52391.1.S1_x_at	2.571	JA	SGR2, putative, expressed	10	TATABOX3 PYRIMIDINEBOXHVEPB1 GT1CONSENSUS TATABOX4 HDZIP2ATATHB2 POLASIG1 TATABOX5 CELLCYCLESC GT1GMSCAM4 ACGTATERD1
	LOC_Os08g39840.1	Os.4416.1.S1_at	4.568	JA	lipoxygenase, chloroplast precursor, putative, expressed	9	TATABOX2 -10PEHVPSBD ROOTMOTIFTAPOX1 RYREPEATVFLEB4 RYREPEATBNNAPA CTRMCAMV35S RYREPEATLEGUMINBOX RYREPEATGMGY2 SP8BFIBSP8BIB
	LOC_Os09g15420.1	Os.50492.1.S1_at	2.586	BR	NAD dependent epimerase/dehydratase family protein, putative, expressed	5	-300ELEMENT BS1EGCCR SURE1STPAT21 QELEMENTZMZM13 SURE2STPAT21
	LOC_Os09g34230.1	OsAffx.30138.1.S1_at	4.889	CK	UDP-glucoronosyl/UDP-glucosyl transferase, putative, expressed	10	ACGTCBOX GCN4OSGLUB1 ABRE2HVA22 L1BOXATPDF1 OSE1ROOTNODULE CELLCYCLESC POLLEN1LELAT52 GLMHVCHORD -300MOTIFZMZEIN ACGTATERD1
	LOC_Os09g34250.1	Os.48216.1.S1_at	2.433	CK	UDP-glucoronosyl and UDP-glucosyl transferase domain containing protein, expressed	4	IBOXCORE ANAERO2CONSENSUS CAATBOX1 CACTFTPPCA1
