# Supplementary material for: Regulatory Cross-Talks and Cascades in Rice Hormone Biosynthesis Pathways Contribute to Stress Signaling
Source: Front Plant Sci. 2016 Aug 26;7:1303. doi: 10.3389/fpls.2016.01303 (PMC4999436; doi:10.3389/fpls.2016.01303)
Supplement: Table S2 — List of cytokinin biosynthesis associated loci, their known annotations, CREs found to be enriched in their promoters, ABA responsive CREs if any present among the enriched CREs and corresponding transcription factors. [file Table2.XLS]

## Sheet: SI TAble2
List of cytokinnin biosynthesis associated loci, their known annotations, CREs found to be enriched in their promoters, ABA responsive CREs if any present among the enriched CREs and corresponding transcription factors.
Condition	Cytokinin Biosynthsis Loci	PutativeFunction	No. of CRE	Enrichment CREs	ABA resposive CRE	Corresponding TF
Drought	LOC_Os01g08110.1	flavonol-3-O-glycoside-7-O-glucosyltransferase1,putative,expressed	5	TBOXATGAPB DOFCOREZM GT1CORE PREATPRODH POLASIG3	none	none
	LOC_Os01g45110.1	anthocyanin3-O-beta-glucosyltransferase,putative,expressed	8	GTGANTG10 ACGTABOX CARGNCAT ARE1 WBOXHVISO1 WRKY71OS(GA) CEREGLUBOX2PSLEGA OSE2ROOTNODULE	none	none
	LOC_Os01g59100.1	cytokinin-N-glucosyltransferase1,putative,expressed	7	NRRBNEXTA CCAATBOX1 IBOX CAATBOX1 CACTFTPPCA1 TATABOXOSPAL CURECORECR	none	none
	LOC_Os02g51930.1	cytokinin-O-glucosyltransferase2,putative,expressed	6	SV40COREENHAN CAREOSREP1 TATABOX1 MARABOX1 ACGTATERD1 INTRONLOWER	none	none
	LOC_Os04g12960.1	UDP-glucoronosyl/UDP-glucosyltransferase,putative,expressed	6	TATABOX3 MARTBOX PROXBBNNAPA(ABA) TATABOX5 SITEIOSPCNA SURE2STPAT21	PROXBBNNAPA	ABI3/VP
	LOC_Os04g12970.1	UDP-glucoronosyl/UDP-glucosyltransferase,putative,expressed	8	CARGATCONSENSUS DOFCOREZM PYRIMIDINEBOXOSRAMY1A(GA) MNF1ZMPPC1 CACGTGMOTIF(ET) CARGNCAT LRENPCABE ABRERATCAL	none	none
	LOC_Os04g44240.1	cytokinin-O-glucosyltransferase3,putative,expressed	8	S1FBOXSORPS1L21 S1FSORPL21 POLASIG1 TAAAGSTKST1 P1BS CARGCW8GAT CATATGGMSAUR(IAA) NTBBF1ARROLB(IAA)	none	none
	LOC_Os07g13810.1	cytokinin-N-glucosyltransferase1,putative,expressed	9	AACACOREOSGLUB1 MYCCONSENSUSAT CANBNNAPA POLLEN1LELAT52 CACTFTPPCA1 IBOXCORENT TATABOXOSPAL 2SSEEDPROTBANAPA CURECORECR	none	none
	LOC_Os07g32010.1	UDP-glucoronosylandUDP-glucosyltransferasedomaincontainingprotein,expressed	9	CPBCSPOR(CK) GTGANTG10 ANAERO5CONSENSUS RHERPATEXPA7 AUXREPSIAA4(IAA) PROXBBNNAPA(ABA) CAATBOX1 CACTFTPPCA1 POLASIG3	PROXBBNNAPA	ABI3/VP
	LOC_Os09g34230.1	UDP-glucoronosyl/UDP-glucosyltransferase,putative,expressed	10	ACGTCBOX GCN4OSGLUB1 ABRE2HVA22(ABA) L1BOXATPDF1 OSE1ROOTNODULE CELLCYCLESC POLLEN1LELAT52 GLMHVCHORD -300MOTIFZMZEIN ACGTATERD1	ABRE2HVA22	TRAB1
	LOC_Os09g34250.1	UDP-glucoronosylandUDP-glucosyltransferasedomaincontainingprotein,expressed	4	IBOXCORE ANAERO2CONSENSUS CAATBOX1 CACTFTPPCA1	none	none
Condition	Cytokinin Biosynthsis Loci	PutativeFunction	No. of CRE	Enrichment CREs	ABA resposive CRE	Corresponding TF
Blast	LOC_Os01g08090.1	flavonol-3-O-glycoside-7-O-glucosyltransferase1,putative,expressed	7	TATCCAOSAMY WBOXNTCHN48 GCN4OSGLUB1 WRKY71OS(GA) TATCCAYMOTIFOSRAMY3D AMYBOX2 ASF1MOTIFCAMV(IAA/SA)	none	none
	LOC_Os01g08110.1	flavonol-3-O-glycoside-7-O-glucosyltransferase1,putative,expressed	5	TBOXATGAPB DOFCOREZM GT1CORE PREATPRODH POLASIG3	none	none
	LOC_Os01g41430.1	UDP-glucoronosylandUDP-glucosyltransferase,putative,expressed	8	MYCATRD22(ABA) ANAERO4CONSENSUS ACGTABOX MYCATERD1 MYCCONSENSUSAT TAAAGSTKST1 P1BS ARE1	MYCATRD22	MYC
	LOC_Os01g45110.1	anthocyanin3-O-beta-glucosyltransferase,putative,expressed	8	GTGANTG10 ACGTABOX CARGNCAT ARE1 WBOXHVISO1 WRKY71OS(GA) CEREGLUBOX2PSLEGA OSE2ROOTNODULE	none	none
	LOC_Os01g49230.1	limonoidUDP-glucosyltransferase,putative,expressed	5	EECCRCAH1 CANBNNAPA RAV1AAT SORLIP2AT DRE1COREZMRAB17(ABA)	unknown	none
	LOC_Os02g09510.1	limonoidUDP-glucosyltransferase,putative,expressed	10	AUXRETGA2GMGH3(IAA) MARTBOX HEXAT GATABOX ACGTCBOX HEXMOTIFTAH3H4 TGACGTVMAMY UPRMOTIFIAT CARGCW8GAT WRKY71OS(GA)	none	none
	LOC_Os02g51930.1	cytokinin-O-glucosyltransferase2,putative,expressed	6	SV40COREENHAN CAREOSREP1 TATABOX1 MARABOX1 ACGTATERD1 INTRONLOWER	none	none
	LOC_Os03g55050.1	UDP-glucoronosylandUDP-glucosyltransferasedomaincontainingprotein,expressed	7	MYCATRD22(ABA) RGATAOS MYCATERD1 MYCCONSENSUSAT RAV1AAT NAPINMOTIFBN CURECORECR	MYCATRD22	MYC
	LOC_Os03g62480.1	anthocyanidin5,3-O-glucosyltransferase,putative,expressed	5	MARTBOX SORLIP3AT SORLIP5AT MYCCONSENSUSAT TRANSINITMONOCOTS	none	none
	LOC_Os04g12720.1	indole-3-acetatebeta-glucosyltransferase,putative,expressed	10	TATABOX3 TATCCACHVAL21(GA) SV40COREENHAN DRE2COREZMRAB17(ABA) DRECRTCOREAT MYB26PS BS1EGCCR CBFHV TATCCAYMOTIFOSRAMY3D LTRECOREATCOR15(ABA)	unknown	none
	LOC_Os04g12950.1	indole-3-acetatebeta-glucosyltransferase,putative,expressed	9	ABRELATERD1(ABA) CACGTGMOTIF(ET) ZDNAFORMINGATCAB1 RAV1AAT SORLIP1AT ACGTABREMOTIFAOSOSEM(ABA) ACGTATERD1 ABRERATCAL AMMORESIVDCRNIA1	ABRELATERD1	TRAB1
					ACGTABREMOTIFAOSOSEM	bZIP
	LOC_Os04g12960.1	UDP-glucoronosyl/UDP-glucosyltransferase,putative,expressed	6	TATABOX3 MARTBOX PROXBBNNAPA(ABA) TATABOX5 SITEIOSPCNA SURE2STPAT21	PROXBBNNAPA	ABI3/VP
	LOC_Os04g12970.1	UDP-glucoronosyl/UDP-glucosyltransferase,putative,expressed	8	CARGATCONSENSUS DOFCOREZM PYRIMIDINEBOXOSRAMY1A(GA) MNF1ZMPPC1 CACGTGMOTIF(ET) CARGNCAT LRENPCABE ABRERATCAL	none	none
	LOC_Os04g44250.1	cytokinin-O-glucosyltransferase3,putative,expressed	11	ABRELATERD1(ABA) DPBFCOREDCDC3(ABA) ACGTTBOX MRNA3ENDTAH3 MYCCONSENSUSAT ZDNAFORMINGATCAB1 ACGTATERD1 BIHD1OS QELEMENTZMZM13 WRKY71OS(GA) SURE2STPAT21	ABRELATERD1	TRAB1
					DPBFCOREDCDC3	DPBF(bZIP)
	LOC_Os07g32060.1	UDP-glucoronosyl/UDP-glucosyltransferase,putative,expressed	10	TATABOX3 E2FANTRNR SEF1MOTIF MARTBOX E2F1OSPCNA ROOTMOTIFTAPOX1 POLASIG1 MARARS TATABOXOSPAL ASF1MOTIFCAMV(IAA/SA)	none	none
	LOC_Os09g34230.1	UDP-glucoronosyl/UDP-glucosyltransferase,putative,expressed	10	ACGTCBOX GCN4OSGLUB1 ABRE2HVA22(ABA) L1BOXATPDF1 OSE1ROOTNODULE CELLCYCLESC POLLEN1LELAT52 GLMHVCHORD -300MOTIFZMZEIN ACGTATERD1	ABRE2HVA22-TRAB1	TRAB1
